# Supplementary material for: Microbiota independent effects of oligosaccharides on Caco-2 cells -A semi-targeted metabolomics approach using DI-FT-ICR-MS coupled with pathway enrichment analysis
Source: Front Mol Biosci. 2022 Oct 24;9:968643. doi: 10.3389/fmolb.2022.968643 (PMC9638022; doi:10.3389/fmolb.2022.968643)
Supplement: Supplementary file 1 [file Table1.XLSX]

## Sheet: Overview
S1a	Overview of all annotated masses (m/z) with corresponding KEGG IDs, compound names and sum formulas
S1b	Overview of the pathway enrichment analysis with coverage in %, fullfilled criteria, p-values, pathway categories, and included and excluded pathways
S1c	Overview of the significant matabolites in the significant pathways separtated by comparisons
S1d	PCAs with quality controls (QCs)

## Sheet: All annotated metabolites
S1a
m/z measured	Ion	KEGG ID with enantiomers	Metabolite names without enantiomers	Formula
426.022	[M-H]-	C00008_C00054_C00361	Adenosine 5'-diphosphate_Adenosine 3',5'-bisphosphate_2'-Deoxyguanosine 5'-diphosphate	C10H15N5O10P2
96.9695	[M-H]-	C00009	Orthophosphate	H3PO4
132.946	[M+Cl]-	C00009	Orthophosphate	H3PO4
402.995	[M-H]-	C00015	Uridine 5'-diphosphate	C9H14N2O12P2
399.145	[M+H]+	C00019	Adenosyl-methionine	C15H22N6O5S
346.056	[M-H]-	C00020_C00362_C01367	Adenosine 5'-phosphate_Deoxyguanosine monophosphate_Adenosine-3'-monophosphate	C10H14N5O7P
348.07	[M+H]+	C00020_C00362_C01367	Adenosine 5'-phosphate_Deoxyguanosine monophosphate_Adenosine-3'-monophosphate	C10H14N5O7P
370.052	[M+Na]+	C00020_C00362_C01367	Adenosine 5'-phosphate_Deoxyguanosine monophosphate_Adenosine-3'-monophosphate	C10H14N5O7P
386.026	[M+K]+	C00020_C00362_C01367	Adenosine 5'-phosphate_Deoxyguanosine monophosphate_Adenosine-3'-monophosphate	C10H14N5O7P
146.046	[M-H]-	C00025_C00217_C00979_C03618_C05938_C05941	Glutamate_O-Acetyl-serine_Threo-3-Methylaspartate_4-Hydroxyglutamate semialdehyde_2-Oxo-4-hydroxy-5-aminovalerate	C5H9NO4
148.06	[M+H]+	C00025_C00217_C00979_C03618_C05938_C05941	Glutamate_O-Acetyl-serine_Threo-3-Methylaspartate_4-Hydroxyglutamate semialdehyde_2-Oxo-4-hydroxy-5-aminovalerate	C5H9NO4
170.042	[M+Na]+	C00025_C00217_C00979_C03618_C05938_C05941	Glutamate_O-Acetyl-serine_Threo-3-Methylaspartate_4-Hydroxyglutamate semialdehyde_2-Oxo-4-hydroxy-5-aminovalerate	C5H9NO4
182.023	[M+Cl]-	C00025_C00217_C00979_C03618_C05938_C05941	Glutamate_O-Acetyl-serine_Threo-3-Methylaspartate_4-Hydroxyglutamate semialdehyde_2-Oxo-4-hydroxy-5-aminovalerate	C5H9NO4
186.016	[M+K]+	C00025_C00217_C00979_C03618_C05938_C05941	Glutamate_O-Acetyl-serine_Threo-3-Methylaspartate_4-Hydroxyglutamate semialdehyde_2-Oxo-4-hydroxy-5-aminovalerate	C5H9NO4
565.047	[M-H]-	C00029_C00052_C03733	UDP-glucose_UDP-galactose_UDP-alpha-D-galactofuranose	C15H24N2O17P2
179.056	[M-H]-	C00031_C00095_C00124_C00137_C00159_C00221_C00247_C00267_C00795_C00984_C01487_C01720_C01825_C01934_C02336_C06153_C15923_C19891_C21066	Glucose_Fructose_Galactose_myo-Inositol_Mannose_beta-Glucose_Sorbose_alpha-Glucose_Tagatose_alpha-Galactose_Allose_Fuconate_Galactose_Rhamnonate_beta-Fructose_scyllo-Inositol_Gulose_1-chiro-Inositol_Galactofuranose	C6H12O6
203.053	[M+Na]+	C00031_C00095_C00124_C00137_C00159_C00221_C00247_C00267_C00795_C00984_C01487_C01720_C01825_C01934_C02336_C06153_C15923_C19891_C21066	Glucose_Fructose_Galactose_myo-Inositol_Mannose_beta-Glucose_Sorbose_alpha-Glucose_Tagatose_alpha-Galactose_Allose_Fuconate_Galactose_Rhamnonate_beta-Fructose_scyllo-Inositol_Gulose_1-chiro-Inositol_Galactofuranose	C6H12O6
215.033	[M+Cl]-	C00031_C00095_C00124_C00137_C00159_C00221_C00247_C00267_C00795_C00984_C01487_C01720_C01825_C01934_C02336_C06153_C15923_C19891_C21066	Glucose_Fructose_Galactose_myo-Inositol_Mannose_beta-Glucose_Sorbose_alpha-Glucose_Tagatose_alpha-Galactose_Allose_Fuconate_Galactose_Rhamnonate_beta-Fructose_scyllo-Inositol_Gulose_1-chiro-Inositol_Galactofuranose	C6H12O6
219.027	[M+K]+	C00031_C00095_C00124_C00137_C00159_C00221_C00247_C00267_C00795_C00984_C01487_C01720_C01825_C01934_C02336_C06153_C15923_C19891_C21066	Glucose_Fructose_Galactose_myo-Inositol_Mannose_beta-Glucose_Sorbose_alpha-Glucose_Tagatose_alpha-Galactose_Allose_Fuconate_Galactose_Rhamnonate_beta-Fructose_scyllo-Inositol_Gulose_1-chiro-Inositol_Galactofuranose	C6H12O6
606.074	[M-H]-	C00043_C00203_C01170	UDP-N-acetyl-glucosamine_UDP-N-acetyl-galactosamine_UDP-N-acetyl-mannosamine	C17H27N3O17P2
185.069	[M+K]+	C00047_C00739_C01142_C01186_C05161	Lysine_Erythro-3,5-Diaminohexanoate_2,5-Diaminohexanoate	C6H14N2O2
132.03	[M-H]-	C00049_C00402	Aspartate	C4H7NO4
306.076	[M-H]-	C00051	Glutathione	C10H17N3O6S
308.091	[M+H]+	C00051	Glutathione	C10H17N3O6S
330.073	[M+Na]+	C00051	Glutathione	C10H17N3O6S
342.053	[M+Cl]-	C00051	Glutathione	C10H17N3O6S
346.047	[M+K]+	C00051	Glutathione	C10H17N3O6S
322.045	[M-H]-	C00055_C05822	Cytidine-5'-monophosphate_Cytidine 3'-phosphate	C9H14N3O8P
324.059	[M+H]+	C00055_C05822	Cytidine-5'-monophosphate_Cytidine 3'-phosphate	C9H14N3O8P
346.042	[M+Na]+	C00055_C05822	Cytidine-5'-monophosphate_Cytidine 3'-phosphate	C9H14N3O8P
173.104	[M-H]-	C00062_C00792	Arginine	C6H14N4O2
175.119	[M+H]+	C00062_C00792	Arginine	C6H14N4O2
197.101	[M+Na]+	C00062_C00792	Arginine	C6H14N4O2
209.081	[M+Cl]-	C00062_C00792	Arginine	C6H14N4O2
213.075	[M+K]+	C00062_C00792	Arginine	C6H14N4O2
145.062	[M-H]-	C00064_C00819_C16673_C21029	Glutamine_Isoglutamine_3-Ureidoisobutyrate	C5H10N2O3
181.039	[M+Cl]-	C00064_C00819_C16673_C21029	Glutamine_Isoglutamine_3-Ureidoisobutyrate	C5H10N2O3
185.032	[M+K]+	C00064_C00819_C16673_C21029	Glutamine_Isoglutamine_3-Ureidoisobutyrate	C5H10N2O3
140.012	[M+Cl]-	C00065_C00740	Serine	C3H7NO3
243.053	[M+K]+	C00078	Tryptophan	C11H12N2O2
204.042	[M+K]+	C00079_C02265_C19565_C19578	Phenylalanine_4-Hydroxy-1-(3-pyridinyl)-1-butanone_5-(3-Pyridyl)-2-hydroxytetrahydrofuran	C9H11NO2
220.037	[M+K]+	C00082_C04368_C19579	Tyrosine_gamma-Hydroxy-3-pyridinebutanoate	C9H11NO3
259.023	[M-H]-	C00085_C00092_C00103_C00275_C00446_C00636_C00663_C00668_C01094_C01097_C01113_C01172_C01177_C02888_C02962_C03267_C03546_C04006_C05345_C06019_C15924_C15926_C18096_C22310	Fructose 6-phosphate_Glucose 6-phosphate_Glucose 1-phosphate_Mannose 6-phosphate_Galactose 1-phosphate_Mannose 1-phosphate_beta-Glucose 1-phosphate_alpha-Glucose 6-phosphate_Fructose 1-phosphate_Tagatose 6-phosphate_Galactose 6-phosphate_beta-Glucose 6-phosphate_Inositol 1-phosphate_Sorbose 1-phosphate_Allose 6-phosphate_beta-Fructose 2-phosphate_Inositol 4-phosphate_Inositol 3-phosphate_beta-Fru…	C6H13O9P
298.994	[M+K]+	C00085_C00092_C00103_C00275_C00446_C00636_C00663_C00668_C01094_C01097_C01113_C01172_C01177_C02888_C02962_C03267_C03546_C04006_C05345_C06019_C15924_C15926_C18096_C22310	Fructose 6-phosphate_Glucose 6-phosphate_Glucose 1-phosphate_Mannose 6-phosphate_Galactose 1-phosphate_Mannose 1-phosphate_beta-Glucose 1-phosphate_alpha-Glucose 6-phosphate_Fructose 1-phosphate_Tagatose 6-phosphate_Galactose 6-phosphate_beta-Glucose 6-phosphate_Inositol 1-phosphate_Sorbose 1-phosphate_Allose 6-phosphate_beta-Fructose 2-phosphate_Inositol 4-phosphate_Inositol 3-phosphate_beta-Fru…	C6H13O9P
341.109	[M-H]-	C00089_C00185_C00208_C00243_C00252_C01083_C01235_C01725_C05400_C05402	Sucrose_Cellobiose_Maltose_Lactose_Isomaltose_Trehalose_Galactinol_Levanbiose_Epimelibiose_Melibiose	C12H22O11
365.105	[M+Na]+	C00089_C00185_C00208_C00243_C00252_C01083_C01235_C01725_C05400_C05402	Sucrose_Cellobiose_Maltose_Lactose_Isomaltose_Trehalose_Galactinol_Levanbiose_Epimelibiose_Melibiose	C12H22O11
377.086	[M+Cl]-	C00089_C00185_C00208_C00243_C00252_C01083_C01235_C01725_C05400_C05402	Sucrose_Cellobiose_Maltose_Lactose_Isomaltose_Trehalose_Galactinol_Levanbiose_Epimelibiose_Melibiose	C12H22O11
381.079	[M+K]+	C00089_C00185_C00208_C00243_C00252_C01083_C01235_C01725_C05400_C05402	Sucrose_Cellobiose_Maltose_Lactose_Isomaltose_Trehalose_Galactinol_Levanbiose_Epimelibiose_Melibiose	C12H22O11
171.006	[M-H]-	C00093_C00623	sn-Glycerol 3-phosphate_sn-Glycerol 1-phosphate	C3H9O6P
323.029	[M-H]-	C00105_C01168_C01368	Uridine 5'-monophosphate_Pseudouridine 5'-phosphate_Uridine 3'-monophosphate	C9H13N2O9P
402.011	[M-H]-	C00112	Cytidine diphosphate	C9H15N3O11P2
611.144	[M-H]-	C00127	Glutathione disulfide	C20H32N6O12S2
154.062	[M-H]-	C00135	Histidine	C6H9N3O2
190.039	[M+Cl]-	C00135	Histidine	C6H9N3O2
194.033	[M+K]+	C00135	Histidine	C6H9N3O2
244.079	[M+Na]+	C00140_C00645_C01132	N-Acetyl-glucosamine_N-Acetyl-mannosamine_N-Acetyl-galactosamine	C8H15NO6
256.059	[M+Cl]-	C00140_C00645_C01132	N-Acetyl-glucosamine_N-Acetyl-mannosamine_N-Acetyl-galactosamine	C8H15NO6
260.053	[M+K]+	C00140_C00645_C01132	N-Acetyl-glucosamine_N-Acetyl-mannosamine_N-Acetyl-galactosamine	C8H15NO6
362.051	[M-H]-	C00144_C06193_C18239	Guanosine 5'-phosphate_Guanosine 3'-phosphate_Precursor Z	C10H14N5O8P
93.0348	[M-H]-	C00146	Phenol	C6H6O
154.026	[M+K]+	C00148_C00763	Proline	C5H9NO2
133.014	[M-H]-	C00149_C00497_C03064	Malate_3-Dehydro-threonate	C4H6O5
167.023	[M+Cl]-	C00152_C01043_C02642	Asparagine_N-Carbamoylsarcosine_3-Ureidopropionate	C4H8N2O3
191.02	[M-H]-	C00158_C00311_C00679_C03921_C04575_C20889_C20896	Citrate_Isocitrate_5-Dehydro-4-deoxy-glucarate_2-Dehydro-3-deoxy-glucarate_2,3-Diketo-gulonate_Galactaro-1,5-lactone_Galactaro-1,4-lactone	C6H8O7
230.99	[M+K]+	C00158_C00311_C00679_C03921_C04575_C20889_C20896	Citrate_Isocitrate_5-Dehydro-4-deoxy-glucarate_2-Dehydro-3-deoxy-glucarate_2,3-Diketo-gulonate_Galactaro-1,5-lactone_Galactaro-1,4-lactone	C6H8O7
298.097	[M+H]+	C00170	Methylthioadenosine	C11H15N5O3S
689.211	[M+Na]+	C00182_C01613	Glycogen_Stachyose	C24H42O21
701.191	[M+Cl]-	C00182_C01613	Glycogen_Stachyose	C24H42O21
156.042	[M+K]+	C00183_C00431_C00719_C15987	Valine_5-Aminovaleric acid_Betaine_4-Methylaminobutyrate	C5H11NO2
89.0245	[M-H]-	C00184_C00186_C00256_C00577_C01013_C02426	Glycerone_Lactate_Glyceraldehyde_3-Hydroxypropanoate_Glyceraldehyde	C3H6O3
118.051	[M-H]-	C00188_C00263_C05519	Threonine_Homoserine_Allothreonine	C4H9NO3
154.028	[M+Cl]-	C00188_C00263_C05519	Threonine_Homoserine_Allothreonine	C4H9NO3
229.012	[M+Cl]-	C00191_C00333_C00558_C00618_C00905_C06473_C21644	Glucuronate_Galacturonate_Tagaturonate_3-Dehydro-L-gulonate_Fructuronate_2-Dehydro-gluconate_5-Dehydro-L-gluconate	C6H10O7
177.041	[M-H]-	C00198_C00204_C00691_C01040_C01115_C01216_C02669_C03383_C06892_C16737_C20251_C20680_C21955	Glucono-1,5-lactone_2-Dehydro-3-deoxy-gluconate_scyllo-Inosose_Gulono-1,4-lactone_Galactono-1,4-lactone_2-Dehydro-3-deoxy-galactonate_Galactono-1,5-lactone_Galactono-1,4-lactone_2-Deoxy-5-keto-gluconic acid_5-Deoxy-glucuronate_1-Keto-chiro-inositol_2-Dehydro-3-deoxy-galactonate_Galactono-1,5-lactone	C6H10O6
213.017	[M+Cl]-	C00198_C00204_C00691_C01040_C01115_C01216_C02669_C03383_C06892_C16737_C20251_C20680_C21955	Glucono-1,5-lactone_2-Dehydro-3-deoxy-gluconate_scyllo-Inosose_Gulono-1,4-lactone_Galactono-1,4-lactone_2-Dehydro-3-deoxy-galactonate_Galactono-1,5-lactone_Galactono-1,4-lactone_2-Deoxy-5-keto-gluconic acid_5-Deoxy-glucuronate_1-Keto-chiro-inositol_2-Dehydro-3-deoxy-galactonate_Galactono-1,5-lactone	C6H10O6
266.089	[M-H]-	C00212_C00330_C07210	Adenosine_Deoxyguanosine_Zidovudine	C10H13N5O4
290.087	[M+Na]+	C00212_C00330_C07210	Adenosine_Deoxyguanosine_Zidovudine	C10H13N5O4
302.066	[M+Cl]-	C00212_C00330_C07210	Adenosine_Deoxyguanosine_Zidovudine	C10H13N5O4
124.007	[M-H]-	C00245	Taurine	C2H7NO3S
255.233	[M-H]-	C00249	Palmitic acid	C16H32O2
257.248	[M+H]+	C00249	Palmitic acid	C16H32O2
279.23	[M+Na]+	C00249	Palmitic acid	C16H32O2
291.21	[M+Cl]-	C00249	Palmitic acid	C16H32O2
295.204	[M+K]+	C00249	Palmitic acid	C16H32O2
249.037	[M+Na]+	C00251_C00254_C00885	Chorismate_Prephenate_Isochorismate	C10H10O6
195.051	[M-H]-	C00257_C00514_C00800_C00817_C00880_C15930	Gluconic acid_Mannonate_Gulonate_Altronate_Galactonate_Galactonate	C6H12O7
219.048	[M+Na]+	C00257_C00514_C00800_C00817_C00880_C15930	Gluconic acid_Mannonate_Gulonate_Altronate_Galactonate_Galactonate	C6H12O7
308.099	[M-H]-	C00270	N-Acetylneuraminate	C11H19NO9
332.095	[M+Na]+	C00270	N-Acetylneuraminate	C11H19NO9
344.075	[M+Cl]-	C00270	N-Acetylneuraminate	C11H19NO9
348.068	[M+K]+	C00270	N-Acetylneuraminate	C11H19NO9
267.073	[M-H]-	C00294	Inosine	C10H12N4O5
267.059	[M+Na]+	C00299_C02067	Uridine_Pseudouridine	C9H12N2O6
279.039	[M+Cl]-	C00299_C02067	Uridine_Pseudouridine	C9H12N2O6
154.059	[M+Na]+	C00300	Creatine	C4H9N3O2
170.033	[M+K]+	C00300	Creatine	C4H9N3O2
511.097	[M+Na]+	C00307	Cytidine 5'-diphosphocholine	C14H26N4O11P2
523.077	[M+Cl]-	C00307	Cytidine 5'-diphosphocholine	C14H26N4O11P2
146.165	[M+H]+	C00315	Spermidine	C7H19N3
200.068	[M+K]+	C00318	Carnitine	C7H15NO3
159.03	[M-H]-	C00322_C04287_C16159_C20781	2-Oxoadipate_2,3-Diketo-4-deoxy-epi-inositol_2-Formylglutarate_2,4-Diketo-3-deoxy-L-fuconate	C6H8O5
214.049	[M+Cl]-	C00329_C02262	Glucosamine_Galactosamine	C6H13NO5
275.017	[M-H]-	C00345	6-Phospho-gluconate	C6H13O10P
179.982	[M+K]+	C00346_C05678	O-Phosphoethanolamine_1-Hydroxy-2-aminoethylphosphonate	C2H8NO4P
260.053	[M+H]+	C00352_C06156_C06377	Glucosamine 6-phosphate_Glucosamine 1-phosphate_Galactosamine 6-phosphate	C6H14NO8P
338.989	[M-H]-	C00354_C00665_C01220_C01231_C03785_C04062_C04063_C05378	Fructose 1,6-bisphosphate_Fructose 2,6-bisphosphate_Inositol 1,4-bisphosphate_Glucose 1,6-bisphosphate_Tagatose 1,6-bisphosphate_Inositol 1,3-bisphosphate_Inositol 3,4-bisphosphate_beta-Fructose 1,6-bisphosphate	C6H14O12P2
300.049	[M-H]-	C00357_C04257_C04501_C06376	N-Acetyl-glucosamine 6-phosphate_N-Acetyl-mannosamine 6-phosphate_N-Acetyl-alpha-glucosamine 1-phosphate_N-Acetyl-galactosamine 6-phosphate	C8H16NO9P
282.084	[M-H]-	C00387	Guanosine	C10H13N5O5
318.061	[M+Cl]-	C00387	Guanosine	C10H13N5O5
181.072	[M-H]-	C00392_C00794_C01697	Mannitol_Sorbitol_Galactitol	C6H14O6
205.068	[M+Na]+	C00392_C00794_C01697	Mannitol_Sorbitol_Galactitol	C6H14O6
217.049	[M+Cl]-	C00392_C00794_C01697	Mannitol_Sorbitol_Galactitol	C6H14O6
140.047	[M+Na]+	C00463	Indole	C8H7N
242.078	[M-H]-	C00475	Cytidine	C9H13N3O5
503.162	[M-H]-	C00492_C01835_C02160_C05404	Raffinose_Maltotriose_Isomaltotriose_Manninotriose	C18H32O16
527.158	[M+Na]+	C00492_C01835_C02160_C05404	Raffinose_Maltotriose_Isomaltotriose_Manninotriose	C18H32O16
539.138	[M+Cl]-	C00492_C01835_C02160_C05404	Raffinose_Maltotriose_Isomaltotriose_Manninotriose	C18H32O16
543.132	[M+K]+	C00492_C01835_C02160_C05404	Raffinose_Maltotriose_Isomaltotriose_Manninotriose	C18H32O16
165.04	[M-H]-	C00502_C00545_C00878_C05411_C05412	Xylonate_Arabinonate_Lyxonate	C5H10O6
311.199	[M+Na]+	C00535_C00674_C01227_C03772	Testosterone_Androstanedione_Dehydroepiandrosterone_5beta-Androstane-3,17-dione	C19H28O2
286.071	[M+Cl]-	C00559	Deoxyadenosine	C10H13N5O3
301.009	[M+K]+	C00644_C01096_C06311	Mannitol 1-phosphate_Sorbitol 6-phosphate_Galactitol 6-phosphate	C6H15O9P
213.017	[M-H]-	C00672_C00673_C11437	2-Deoxy-ribose 1-phosphate_2-Deoxy-ribose 5-phosphate_1-Deoxy-xylulose 5-phosphate	C5H11O7P
421.075	[M-H]-	C00689_C02591_C02995_C04534_C05396_C16688_C20237	Trehalose 6-phosphate_Sucrose 6'-phosphate_Maltose 6'-phosphate_Cellobiose 6-phosphate_Lactose 6'-phosphate_Sucrose 6-phosphate_alpha-Maltose 1-phosphate	C12H23O14P
281.249	[M-H]-	C00712	Oleic acid	C18H34O2
203.223	[M+H]+	C00750	Spermine	C10H26N4
225.205	[M+Na]+	C00750	Spermine	C10H26N4
241.179	[M+K]+	C00750	Spermine	C10H26N4
152.022	[M+K]+	C00791	Creatinine	C4H7N3O
218.043	[M+Na]+	C00822_C05604_C19631	Dopaquinone_Leucodopachrome_6-Hydroxy-3-succinoylpyridine	C9H9NO4
272.056	[M+Cl]-	C00835_C03684_C06313	Sepiapterin_6-Pyruvoyltetrahydropterin_Biopterin	C9H11N5O3
218.104	[M-H]-	C00864	Pantothenic acid	C9H17NO5
242.1	[M+Na]+	C00864	Pantothenic acid	C9H17NO5
258.074	[M+K]+	C00864	Pantothenic acid	C9H17NO5
265.059	[M+K]+	C00931	Porphobilinogen	C10H14N2O4
184.073	[M+Na]+	C00955	Tryptophol	C10H11NO
241.095	[M+Na]+	C00978	N-Acetylserotonin	C12H14N2O2
207.998	[M+Na]+	C01005	O-Phospho-serine	C3H8NO6P
223.972	[M+K]+	C01005	O-Phospho-serine	C3H8NO6P
233.042	[M+H]+	C01068	Ribitol 5-phosphate	C5H13O8P
161.046	[M-H]-	C01088_C01989_C02488_C02991_C03652_C03827_C03979_C16390_C17209_C18028_C22311	3,3-Dimethylmalate_3-Ethylmalate_2-Ethylmalate_Rhamno-1,4-lactone_2,3-Dimethylmalate_2-Dehydro-3-deoxy-fuconate_2-Dehydro-3-deoxy-rhamnonate_2-(Hydroxymethyl)glutarate_2-Deoxyinosose_Fucono-1,5-lactone_3-Deoxyglucosone	C6H10O5
186.114	[M-H]-	C01092	8-Amino-7-oxononanoic acid	C9H17NO3
210.11	[M+Na]+	C01092	8-Amino-7-oxononanoic acid	C9H17NO3
222.09	[M+Cl]-	C01092	8-Amino-7-oxononanoic acid	C9H17NO3
226.084	[M+K]+	C01092	8-Amino-7-oxononanoic acid	C9H17NO3
243.027	[M-H]-	C01099_C01131_C02985	Fuculose 1-phosphate_Rhamnulose 1-phosphate_Fucose 1-phosphate	C6H13O8P
402.995	[M+Cl]-	C01103	Orotidine 5'-phosphate	C10H13N2O11P
381.086	[M+Na]+	C01134	Phosphopantetheine	C11H23N2O7PS
275.017	[M+H]+	C01218_C04037_C05385_C14899	6-Phospho-2-dehydro-gluconate_1-Phospho-alpha-galacturonate_1-Phospho-alpha-glucuronate_3-Dehydro-gulonate 6-phosphate	C6H11O10P
214.048	[M-H]-	C01233	Glycerophosphoethanolamine	C5H14NO6P
238.045	[M+Na]+	C01233	Glycerophosphoethanolamine	C5H14NO6P
254.019	[M+K]+	C01233	Glycerophosphoethanolamine	C5H14NO6P
420.97	[M+H]+	C01243_C01245	Inositol 1,3,4-trisphosphate_Inositol 1,4,5-trisphosphate	C6H15O15P3
283.264	[M-H]-	C01530	Stearic acid	C18H36O2
285.279	[M+H]+	C01530	Stearic acid	C18H36O2
307.26	[M+Na]+	C01530	Stearic acid	C18H36O2
319.241	[M+Cl]-	C01530	Stearic acid	C18H36O2
279.233	[M-H]-	C01595_C04056	Linoleic acid_Rumenic acid	C18H32O2
135.03	[M-H]-	C01620	Threonate	C4H8O5
283.068	[M-H]-	C01762	Xanthosine	C10H12N4O6
319.045	[M+Cl]-	C01762	Xanthosine	C10H12N4O6
128.035	[M-H]-	C01877_C01879_C02237_C04281_C04282	4-Oxoproline_5-Oxoproline_3-Hydroxy-1-pyrroline-5-carboxylate_1-Pyrroline-4-hydroxy-2-carboxylate	C5H7NO3
164.012	[M+Cl]-	C01877_C01879_C02237_C04281_C04282	4-Oxoproline_5-Oxoproline_3-Hydroxy-1-pyrroline-5-carboxylate_1-Pyrroline-4-hydroxy-2-carboxylate	C5H7NO3
339.23	[M+Na]+	C01953_C03681_C04042_C05479	Pregnenolone_5alpha-Dihydroprogesterone_20alpha-Hydroxyprogesterone_5beta-Pregnane-3,20-dione	C21H32O2
243.028	[M+Cl]-	C02147	Dihydrolipoate	C8H16O2S2
247.023	[M+K]+	C02147	Dihydrolipoate	C8H16O2S2
221.06	[M-H]-	C02291	Cystathionine	C7H14N2O4S
306.049	[M+H]+	C02354	2',3'-Cyclic CMP	C9H12N3O7P
307.033	[M+H]+	C02355	2',3'-Cyclic UMP	C9H11N2O8P
415.282	[M+Na]+	C02528_C04483	Chenodeoxycholate_Deoxycholate	C24H40O4
181.047	[M+Na]+	C02631	beta-Isopropylmaleate	C7H10O4
199.17	[M-H]-	C02679	Dodecanoic acid	C12H24O2
227.079	[M+K]+	C02727	N6-Acetyl-lysine	C8H16N2O3
245.042	[M+Na]+	C02730	Succinylbenzoate	C11H10O5
288.989	[M+Cl]-	C03175	Shikimate 5-phosphate	C7H11O8P
226.013	[M-H]-	C03287	Glutamyl 5-phosphate	C5H10NO7P
277.036	[M+Cl]-	C03366	5-Phosphooxy-lysine	C6H15N2O6P
296.064	[M+H]+	C03373	Aminoimidazole ribotide	C8H14N3O7P
217.011	[M+H]+	C03393	4-Phosphoerythronate	C4H9O8P
233.113	[M+H]+	C03415_C15767_C21015	N2-Succinyl-ornithine_4-(gamma-Glutamylamino)butanoate_gamma-Glutamyl-2-aminobutyrate	C9H16N2O5
402.094	[M+Na]+	C03451	Lactoylglutathione	C13H21N3O8S
290.067	[M+Na]+	C03539	Ribosylhomocysteine	C9H17NO6S
233.042	[M+K]+	C03619_C03659_C03660	Methyl beta-galactoside_Bornesitol	C7H14O6
251.041	[M+Na]+	C03872	Serine-phosphoethanolamine	C5H13N2O6P
217.027	[M+Cl]-	C03964_C04044_C05582_C05583_C10447_C12622	3-(4-Hydroxyphenyl)lactate_2,3-Dihydroxyphenylpropanoate_Homovanillic acid_3-Methoxy-4-hydroxyphenylglycolaldehyde_3,4-Dihydroxyphenylpropanoate_cis-3-(3-Carboxyethenyl)-3,5-cyclohexadiene-1,2-diol	C9H10O4
217.12	[M-H]-	C04020	Lysopine	C9H18N2O4
219.134	[M+H]+	C04020	Lysopine	C9H18N2O4
257.09	[M+K]+	C04020	Lysopine	C9H18N2O4
219.026	[M+Na]+	C04045	3,4-Dihydroxyphenylpyruvate	C9H8O5
365.086	[M+K]+	C04332	6,7-Dimethyl-8-ribityl-lumazine	C13H18N4O6
313.044	[M-H]-	C04376	5'-Phosphoribosyl-N-formylglycinamide	C8H15N2O9P
339.059	[M+H]+	C04437	1-(5-Phosphoribosyl)imidazole-4-acetate	C10H15N2O9P
361.04	[M+Na]+	C04437	1-(5-Phosphoribosyl)imidazole-4-acetate	C10H15N2O9P
377.015	[M+K]+	C04437	1-(5-Phosphoribosyl)imidazole-4-acetate	C10H15N2O9P
220.022	[M+Na]+	C04604	3-Hydroxy-2-methylpyridine-4,5-dicarboxylate	C8H7NO5
325.177	[M+Na]+	C04676_C05140_C05284_C05290_C05295_C05296_C05302	Testololactone_4-Androsten-16alpha-ol-3,17-dione_4-Androsten-11beta-ol-3,17-dione_19-Hydroxyandrost-4-ene-3,17-dione_19-Oxotestosterone_7alpha-Hydroxyandrost-4-ene-3,17-dione_2-Methoxy-17beta-estradiol	C19H26O3
287.017	[M-H]-	C04691	2-Dehydro-3-deoxy-arabino-heptonate 7-phosphate	C7H13O10P
381.083	[M+Na]+	C04778	alpha-Ribazole 5'-phosphate	C14H19N2O7P
219.017	[M+K]+	C05380_C16623	Nicotinurate_Isonicotinuric acid	C8H8N2O3
289.033	[M-H]-	C05382	Sedoheptulose 7-phosphate	C7H15O10P
277.09	[M+Na]+	C05401	Galactosylglycerol	C9H18O8
357.219	[M+K]+	C05480_C13712_C18041	Pregnanolone_Allopregnanolone_5alpha-Pregnan-20alpha-ol-3-one	C21H34O2
126.031	[M-H]-	C05516_C16621	4-Amino-5-imidazolecarboxylic acid_1-Methyl-4-nitroimidazole	C4H5N3O2
425.08	[M-H]-	C05526	Glutathionyl-cysteine	C13H22N4O8S2
221.042	[M+Na]+	C05584_C22038	3-Methoxy-4-hydroxymandelate_3-(3,4-Dihydroxyphenyl)lactate	C9H10O5
216.063	[M+Na]+	C05598_C16587_C16595	Phenylacetylglycine_3-Carbamoyl-2-phenylpropionaldehyde_4-Hydroxy-5-phenyltetrahydro-1,3-oxazin-2-one	C10H11NO3
156.042	[M+Na]+	C05658	Indoxyl	C8H7NO
168.007	[M-H]-	C05672_C11638	Phosphonoalanine_3-Amino-2-oxopropyl phosphate	C3H8NO5P
140.047	[M+H]+	C05679	2-Methylaminoethylphosphonate	C3H10NO3P
449.068	[M+H]+	C05837	Glucobrassicin	C16H20N2O9S2
240.101	[M+Cl]-	C05944	Pantothenol	C9H19NO4
407.183	[M+K]+	C05956_C05962_C05964	Prostaglandin G2_6-Keto-prostaglandin E1_11-Dehydro-thromboxane B2	C20H32O6
388.066	[M-H]-	C05993	5'-Acetylphosphoadenosine	C12H16N5O8P
390.082	[M+H]+	C05993	5'-Acetylphosphoadenosine	C12H16N5O8P
134.046	[M-H]-	C06056	4-Hydroxy-threonine	C4H9NO4
85.0284	[M+H]+	C06144	3-Butynoate	C4H4O2
295.078	[M+Na]+	C06186	Arbutin	C12H16O7
307.06	[M+Cl]-	C06186	Arbutin	C12H16O7
333.06	[M+H]+	C06196	2'-Deoxyinosine 5'-phosphate	C10H13N4O7P
227.202	[M-H]-	C06424	Myristic acid	C14H28O2
251.198	[M+Na]+	C06424	Myristic acid	C14H28O2
263.179	[M+Cl]-	C06424	Myristic acid	C14H28O2
313.193	[M+Cl]-	C06426_C06427_C07289	gamma-Linolenic acid_alpha-Linolenic acid_Crepenynic acid	C18H30O2
243.078	[M+H]+	C06916	Clofibrate	C12H15ClO3
412.192	[M+H]+	C07014	Fluvastatin	C24H26FNO4
450.148	[M+K]+	C07014	Fluvastatin	C24H26FNO4
285.126	[M+Cl]-	C07020	Gemfibrozil	C15H22O3
259.018	[M-H]-	C07047_C07888	Ifosfamide_Cyclophosphamide	C7H15Cl2N2O2P
215.034	[M+Cl]-	C07130_C07480_C13747	1,3-Dimethylxanthine_3,7-Dimethylxanthine_1,7-Dimethylxanthine	C7H8N4O2
219.028	[M+K]+	C07130_C07480_C13747	1,3-Dimethylxanthine_3,7-Dimethylxanthine_1,7-Dimethylxanthine	C7H8N4O2
250.059	[M+K]+	C07207	2',3'-Dideoxycytidine	C9H13N3O3
275.08	[M+Na]+	C07492_C07496_C16601_C16602	Oxcarbazepine_Carbamazepine epoxide_2-Hydroxycarbamazepine_3-Hydroxycarbamazepine	C15H12N2O2
291.057	[M+K]+	C07535	Benzpyrene	C20H12
291.007	[M-H]-	C07646_C16557	Carboxyphosphamide_Carboxyifosfamide	C7H15Cl2N2O4P
253.218	[M-H]-	C08362	Palmitoleic acid	C16H30O2
265.155	[M+H]+	C10497	Feruloylputrescine	C14H20N2O3
295.13	[M+H]+	C11045	Aspartame	C14H18N2O5
475.197	[M-H]-	C11132	2-Methoxyestrone 3-glucuronide	C25H32O9
511.174	[M+Cl]-	C11132	2-Methoxyestrone 3-glucuronide	C25H32O9
445.187	[M-H]-	C11133	Estrone beta-glucuronide	C24H30O8
469.183	[M+Na]+	C11133	Estrone beta-glucuronide	C24H30O8
481.163	[M+Cl]-	C11133	Estrone beta-glucuronide	C24H30O8
485.157	[M+K]+	C11133	Estrone beta-glucuronide	C24H30O8
130.957	[M+Cl]-	C11145	Methanesulfonic acid	CH4SO3
272.055	[M-H]-	C11277	Adefovir	C8H12N5O4P
215.032	[M-H]-	C11434	2-C-Methyl-erythritol 4-phosphate	C5H13O7P
247.131	[M+Na]+	C11512_C16318	Methyl jasmonate_(+)-7-Isomethyljasmonate	C13H20O3
263.105	[M+K]+	C11512_C16318	Methyl jasmonate_(+)-7-Isomethyljasmonate	C13H20O3
267.072	[M-H]-	C11544	alpha-Mannosylglycerate	C9H16O9
600.061	[M+Cl]-	C11583	4-Glutathionyl cyclophosphamide	C17H30Cl2N5O8PS
245.058	[M-H]-	C11736_C12739	5-Fluorodeoxyuridine_5'-Deoxy-5-fluorouridine	C9H11FN2O5
263.008	[M+H]+	C11811	1-Hydroxy-2-methyl-2-butenyl 4-diphosphate	C5H12O8P2
343.054	[M+K]+	C12270	N-Acetylaspartylglutamate	C11H16N2O8
140.047	[M+K]+	C12455	5-Aminopentanal	C5H11NO
235.022	[M+Na]+	C12624	2-Hydroxy-6-ketononatrienedioate	C9H8O6
475.296	[M+K]+	C13309	Demethylphylloquinone	C30H44O2
168.043	[M-H]-	C13482	Phosphodimethylethanolamine	C4H12NO4P
435.266	[M+K]+	C14156_C20737	delta-Tocotrienol_6-Geranylgeranyl-2-methylbenzene-1,4-diol	C27H40O2
337.238	[M-H]-	C14772_C14773_C14774_C14775	(8Z,11Z,14Z)-5,6-Dihydroxyeicosa-8,11,14-trienoic acid_(5Z,11Z,14Z)-8,9-Dihydroxyeicosa-5,11,14-trienoic acid_(5Z,8Z,14Z)-11,12-Dihydroxyeicosa-5,8,14-trienoic acid_(5Z,8Z,11Z)-14,15-Dihydroxyeicosa-5,8,11-trienoic acid	C20H34O4
306.081	[M-H]-	C14796_C14797_C14798	Hydroxy-N-acetyl-cysteinyl-1,2-dihydronaphthalene_N-Acetyl-cysteinyl-hydroxy-1,2-dihydronaphthalene_Hydroxy-N-acetyl-cysteinyl-1,2-dihydronaphthalene	C15H17NO4S
308.095	[M+H]+	C14796_C14797_C14798	Hydroxy-N-acetyl-cysteinyl-1,2-dihydronaphthalene_N-Acetyl-cysteinyl-hydroxy-1,2-dihydronaphthalene_Hydroxy-N-acetyl-cysteinyl-1,2-dihydronaphthalene	C15H17NO4S
350.102	[M-H]-	C14875	2-Hydroxyethyl-glutathione	C12H21N3O7S
216.099	[M-H]-	C15532	N-Acetyl-citrulline	C8H15N3O4
252.076	[M+Cl]-	C15532	N-Acetyl-citrulline	C8H15N3O4
256.07	[M+K]+	C15532	N-Acetyl-citrulline	C8H15N3O4
284.992	[M+Cl]-	C16152	Blue pigment	C10H6N2O6
241.012	[M+Cl]-	C16241	Lipoate	C8H14O2S2
251.125	[M+Na]+	C16308	Traumatic acid	C12H20O4
263.106	[M+Cl]-	C16308	Traumatic acid	C12H20O4
267.1	[M+K]+	C16308	Traumatic acid	C12H20O4
211.134	[M-H]-	C16309_C16311	Traumatin_12-Oxo-9(Z)-dodecenoic acid	C12H20O3
235.131	[M+Na]+	C16309_C16311	Traumatin_12-Oxo-9(Z)-dodecenoic acid	C12H20O3
251.105	[M+K]+	C16309_C16311	Traumatin_12-Oxo-9(Z)-dodecenoic acid	C12H20O3
195.052	[M-H]-	C16356_C16360	1,7-Dimethyluric acid_3,7-Dimethyluric acid	C7H8N4O3
245.045	[M+Cl]-	C16361	1,3,7-Trimethyluric acid	C8H10N4O3
225.063	[M-H]-	C16365_C21144	5-Acetylamino-6-formylamino-3-methyluracil_1,3,7-Trimethyl-5-hydroxyisourate	C8H10N4O4
292.076	[M-H]-	C16518	Indolylmethylthiohydroximoyl-cysteine	C13H15N3O3S
221.022	[M+Na]+	C16550_C16555	Dechloroethylcyclophosphamide_2-Dechloroethylifosfamide	C5H12ClN2O2P
279.043	[M+H]+	C16551_C16558	Alcophosphamide_Alcoifosfamide	C7H17Cl2N2O3P
498.173	[M+Na]+	C16577	Codeine-6-glucuronide	C24H29NO9
510.154	[M+Cl]-	C16577	Codeine-6-glucuronide	C24H29NO9
293.054	[M+K]+	C16582_C16584	2-Hydroxyfelbamate_p-Hydroxyfelbamate	C11H14N2O5
346.065	[M+Cl]-	C16610	Citalopram propionic acid	C18H14FNO3
266.077	[M+H]+	C16625	Isoniazid alpha-ketoglutaric acid	C11H11N3O5
300.039	[M+Cl]-	C16625	Isoniazid alpha-ketoglutaric acid	C11H11N3O5
304.033	[M+K]+	C16625	Isoniazid alpha-ketoglutaric acid	C11H11N3O5
380.989	[M+K]+	C16634	5-Fluorouridine monophosphate	C9H12FN2O9P
408.048	[M+Cl]-	C16698_C21027	N-Acetylmuramic acid 6-phosphate_N-Acetylmuramic acid alpha-1-phosphate	C11H20NO11P
241.012	[M-H]-	C16848	6-Deoxy-5-ketofructose 1-phosphate	C6H11O8P
322.162	[M+H]+	C17583	6'-Oxoparomamine	C12H23N3O7
356.124	[M+Cl]-	C17583	6'-Oxoparomamine	C12H23N3O7
504.263	[M+Na]+	C17704	Antibiotic JI-20A	C19H39N5O9
390.083	[M+K]+	C17950	N-Acetyldemethylphosphinothricin tripeptide	C12H22N3O7P
435.159	[M+K]+	C18044	Pregnenolone sulfate	C21H32O5S
261.149	[M+H]+	C18135	Dihydroshikonofuran	C16H20O3
345.132	[M+K]+	C18325	Feruloylagmatine	C15H22N4O3
347.075	[M+H]+	C19588_C19589	Aflatoxin B1 diol_Aflatoxin B1 dialdehyde	C17H14O8
369.058	[M+Na]+	C19588_C19589	Aflatoxin B1 diol_Aflatoxin B1 dialdehyde	C17H14O8
385.032	[M+K]+	C19588_C19589	Aflatoxin B1 diol_Aflatoxin B1 dialdehyde	C17H14O8
347.077	[M-H]-	C19591_C19592	1,2,3,4-Tetrahydro-alpha,7-dihydroxy-beta-(hydroxymethyl)-9-methoxy-3,4-dioxocyclopenta[c][1]benzopyran-6-propanal_alpha-(1,2-Dihydroxyethyl)-1,2,3,4-tetrahydro-7-hydroxy-9-methoxy-3,4-dioxocyclopenta[c][1]benzopyran-6-acetaldehyde	C17H16O8
348.196	[M+Na]+	C19691	Farnesylcysteine	C18H31NO2S
247.129	[M+H]+	C19972_C20424	2,4-Bis(acetamido)-2,4,6-trideoxy-beta-altropyranose_2,4-Diacetamido-2,4,6-trideoxy-mannopyranose	C10H18N2O5
269.111	[M+Na]+	C19972_C20424	2,4-Bis(acetamido)-2,4,6-trideoxy-beta-altropyranose_2,4-Diacetamido-2,4,6-trideoxy-mannopyranose	C10H18N2O5
346.06	[M+Cl]-	C20171	Icilin	C16H13N3O4
305.1	[M+Na]+	C20287	N-Acetoxy-PhIP	C15H14N4O2
306.076	[M+Cl]-	C20293	N-Acetoxy-MeIQx	C13H13N5O2
357.106	[M+Cl]-	C20351	2'-Deamino-2'-hydroxy-6'-dehydroparomamine	C12H22N2O8
359.122	[M+Cl]-	C20353	2'-Deamino-2'-hydroxyparomamine	C12H24N2O8
326.944	[M+Cl]-	C20440	alpha-Ribose 1,2-cyclic phosphate 5-phosphate	C5H10O10P2

## Sheet: Enrichments
S1b
Pathway KEGG ID	Pathway name	Pathway category	Coverage in %	p-val enrichment	Number of fulfilled criteria
hsa00561	Glycerolipid metabolism	Lipid metabolism	41.6667	0.343	1
hsa00970	Aminoacyl-tRNA biosynthesis	other	65.2174	0.002711	1
hsa02010	ABC transporters	other	35.7143	0.05018	1
hsa04066	HIF-1 signaling pathway	Signal transduction	42.8571	0.4081	1
hsa04071	Sphingolipid signaling pathway	Signal transduction	50	0.2542	1
hsa04122	Sulfur relay system	other	33.3333	0.4767	1
hsa04724	Glutamatergic synapse	Nervous system	75	0.1255	1
hsa04728	Dopaminergic synapse	Nervous system	37.5	0.4403	1
hsa04911	Insulin secretion	Endocrine system	50	0.3822	1
hsa04917	Prolactin signaling pathway	Endocrine system	33.3333	0.4767	1
hsa04918	Thyroid hormone synthesis	Endocrine system	36.3636	0.5015	1
hsa04964	Proximal tubule bicarbonate reclamation	other	44.4444	0.2801	1
hsa04973	Carbohydrate digestion and absorption	Digestive system	44.4444	0.2801	1
hsa04978	Mineral absorption	Digestive system	56.25	0.03703	1
hsa05022	Pathways of neurodegeneration - multiple diseases	other	42.8571	0.4081	1
hsa05034	Alcoholism	other	42.8571	0.4081	1
hsa00330	Arginine and proline metabolism	Amino acid metabolism	23.4375	0.8843	1
hsa00400	Phenylalanine, tyrosine and tryptophan biosynthesis	Amino acid metabolism	32.2581	0.3185	1
hsa00130	Ubiquinone and other terpenoid-quinone biosynthesis	Metabolism of cofactors and vitamins	14.8936	0.3767	1
hsa00140	Steroid hormone biosynthesis	Lipid metabolism	15.5556	0.4705	1
hsa00220	Arginine biosynthesis	Amino acid metabolism	29.4118	0.5854	1
hsa00270	Cysteine and methionine metabolism	Amino acid metabolism	22.2222	1	1
hsa00290	Valine, leucine and isoleucine biosynthesis	Amino acid metabolism	17.6471	1	1
hsa00340	Histidine metabolism	Amino acid metabolism	11.6279	0.1888	1
hsa00360	Phenylalanine metabolism	Amino acid metabolism	11.1111	0.142	1
hsa00440	Phosphonate and phosphinate metabolism	Amino acid metabolism	11.3636	0.1913	1
hsa00620	Pyruvate metabolism	Carbohydrate metabolism	22.7273	1	1
hsa00650	Butanoate metabolism	Carbohydrate metabolism	10	0.2561	1
hsa00750	Vitamin B6 metabolism	Metabolism of cofactors and vitamins	19.2308	1	1
hsa00760	Nicotinate and nicotinamide metabolism	Metabolism of cofactors and vitamins	15.2174	0.3759	1
hsa00790	Folate biosynthesis	Metabolism of cofactors and vitamins	6.66667	0.02408	1
hsa00860	Porphyrin and chlorophyll metabolism	Metabolism of cofactors and vitamins	4.80769	3.772e-05	1
hsa00900	Terpenoid backbone biosynthesis	other	12.9032	0.3815	1
hsa00920	Sulfur metabolism	other	21.4286	1	1
hsa00982	Drug metabolism - cytochrome P450 - Homo sapiens	Xenobiotics biodegradation and metabolism	16.129	0.3592	1
hsa00983	Drug metabolism - other enzymes - Homo sapiens	Xenobiotics biodegradation and metabolism	10.6383	0.1063	1
hsa04976	Bile secretion	Digestive system	11.7647	0.04383	1
hsa05204	Chemical carcinogenesis - DNA adducts	Cancer	8.77193	0.03121	1
hsa05207	Chemical carcinogenesis - receptor activation	Cancer	11.5385	0.3398	1
hsa00250	Alanine, aspartate and glutamate metabolism	Amino acid metabolism	26.9231	0.6558	1
hsa04152	AMPK signaling pathway	Signal transduction	27.2727	0.7334	1
hsa00260	Glycine, serine and threonine metabolism	Amino acid metabolism	21.0526	1	1
hsa00232	Caffeine metabolism	Biosynthesis of other secondary metabolites	33.3333	0.401	2
hsa00770	Pantothenate and CoA biosynthesis	Metabolism of cofactors and vitamins	34.6154	0.2775	2
hsa04742	Taste transduction	other	54.5455	0.024	2
hsa00061	Fatty acid biosynthesis	Lipid metabolism	50	0.1262	2
hsa00471	D-Glutamine and D-glutamate metabolism	Amino acid metabolism	42.8571	0.4081	2
hsa00500	Starch and sucrose metabolism	Carbohydrate metabolism	60	0.09759	2
hsa00562	Inositol phosphate metabolism	Carbohydrate metabolism	44.4444	0.1277	2
hsa04070	Phosphatidylinositol signaling system	Signal transduction	44.4444	0.2801	2
hsa04922	Glucagon signaling pathway	Endocrine system	44.4444	0.1277	2
hsa04931	Insulin resistance	other	50	0.2542	2
hsa04974	Protein digestion and absorption	Digestive system	48.4848	0.02487	2
hsa05230	Central carbon metabolism in cancer	Cancer	58.0645	0.002796	2
hsa05415	Diabetic cardiomyopathy	other	58.8235	0.02317	2
hsa00052	Galactose metabolism	Carbohydrate metabolism	81.8182	0.0001337	2
hsa00240	Pyrimidine metabolism	Nucleotide metabolism	24.5614	0.7596	2
hsa00520	Amino sugar and nucleotide sugar metabolism	Carbohydrate metabolism	25.9259	0.6388	2
hsa00564	Glycerophospholipid metabolism	Lipid metabolism	26.9231	0.6558	2
hsa00230	Purine metabolism	Nucleotide metabolism	15.1899	0.218	2
hsa00310	Lysine degradation	Amino acid metabolism	19.4444	0.8443	2
hsa00350	Tyrosine metabolism	Amino acid metabolism	11.1111	0.09422	2
hsa00380	Tryptophan metabolism	Amino acid metabolism	12.5	0.1237	2
hsa00524	Neomycin, kanamycin and gentamicin biosynthesis	Biosynthesis of other secondary metabolites	17.2414	0.5276	2
hsa00592	alpha-Linolenic acid metabolism	Lipid metabolism	14.2857	0.4955	2
hsa00980	Metabolism of xenobiotics by cytochrome P450	Xenobiotics biodegradation and metabolism	8.86076	0.01061	2
hsa00010	Glycolysis / Gluconeogenesis	Carbohydrate metabolism	33.3333	0.4294	3
hsa00030	Pentose phosphate pathway	Carbohydrate metabolism	45.8333	0.07718	3
hsa00040	Pentose and glucuronate interconversions	Carbohydrate metabolism	40	0.1311	3
hsa00051	Fructose and mannose metabolism	Carbohydrate metabolism	55.5556	0.02837	3
hsa00053	Ascorbate and aldarate metabolism	Carbohydrate metabolism	42.3077	0.09101	3
hsa04723	Retrograde endocannabinoid signaling	x	25	0.7496	0
hsa04726	Serotonergic synapse	x	23.5294	1	0
hsa05012	Parkinson disease	x	27.2727	0.7334	0
hsa00410	beta-Alanine metabolism	x	21.875	1	0
hsa00480	Glutathione metabolism	x	21.4286	1	0
hsa00630	Glyoxylate and dicarboxylate metabolism	x	15.9091	0.4686	0
hsa00730	Thiamine metabolism	x	12.5	0.4562	0
hsa01040	Biosynthesis of unsaturated fatty acids	x	9.25926	0.05985	0
hsa04024	cAMP signaling pathway	x	18.75	1	0
hsa04080	Neuroactive ligand-receptor interaction	x	15	0.4444	0
hsa04216	Ferroptosis	x	12.5	0.4562	0
hsa05200	Pathways in cancer	x	17.6471	1	0
	Excluded, no criterion is fulfilled

## Sheet: Sig. metabolites in sig. PWs
S1c
Pathway ID KEGG	Pathway name	Comparison	Significant compounds ID KEGG	Annotated compounds	Regulation
hsa02010	ABC transporters	GM--VS--HG	C00025 // C00049 // C00051 // C00064 // C00065 // C00089$C00185$C00208$C00243$C01083$C05402 // C00135 // C00188 // C00245 // C00475 // C00492$C01835$C02160	C00025 // C00031$C00095$C00137$C00159$C01487$C21066 // C00047 // C00049 // C00051 // C00062 // C00064 // C00065 // C00079 // C00089$C00185$C00208$C00243$C01083$C05402 // C00093 // C00135 // C00140 // C00148 // C00183$C00719 // C00188 // C00212$C00330 // C00245 // C00294 // C00299 // C00315 // C00333 // C00387 // C00392$C00794 // C00475 // C00492$C01835$C02160 // C00559 // C01177 // C01762 // C036…	HG↑
hsa02010	ABC transporters	HG--VS--LGM	C00025 // C00049 // C00051 // C00064 // C00089$C00185$C00208$C00243$C01083$C05402 // C00135 // C00188 // C00492$C01835$C02160	C00025 // C00031$C00095$C00137$C00159$C01487$C21066 // C00047 // C00049 // C00051 // C00062 // C00064 // C00065 // C00079 // C00089$C00185$C00208$C00243$C01083$C05402 // C00093 // C00135 // C00140 // C00148 // C00183$C00719 // C00188 // C00212$C00330 // C00245 // C00294 // C00299 // C00315 // C00333 // C00387 // C00392$C00794 // C00475 // C00492$C01835$C02160 // C00559 // C01177 // C01762 // C036…	HG↑
hsa02010	ABC transporters	HG--VS--C	C00025 // C00049 // C00051 // C00064 // C00065 // C00089$C00185$C00208$C00243$C01083$C05402 // C00093 // C00135 // C00188 // C00245 // C00475 // C00492$C01835$C02160	C00025 // C00031$C00095$C00137$C00159$C01487$C21066 // C00047 // C00049 // C00051 // C00062 // C00064 // C00065 // C00079 // C00089$C00185$C00208$C00243$C01083$C05402 // C00093 // C00135 // C00140 // C00148 // C00183$C00719 // C00188 // C00212$C00330 // C00245 // C00294 // C00299 // C00315 // C00333 // C00387 // C00392$C00794 // C00475 // C00492$C01835$C02160 // C00559 // C01177 // C01762 // C036…	HG↑
hsa00250	Alanine, aspartate and glutamate metabolism	GM--VS--HG	C00025 // C00049$C00402 // C00064 // C00152	C00025 // C00049$C00402 // C00064 // C00152 // C00158 // C00352 // C12270	HG↑
hsa00250	Alanine, aspartate and glutamate metabolism	HG--VS--LGM	C00025 // C00049$C00402 // C00064 // C00152	C00025 // C00049$C00402 // C00064 // C00152 // C00158 // C00352 // C12270	HG↑
hsa00250	Alanine, aspartate and glutamate metabolism	HG--VS--C	C00025 // C00049$C00402 // C00064 // C00152	C00025 // C00049$C00402 // C00064 // C00152 // C00158 // C00352 // C12270	HG↑
hsa00970	Aminoacyl-tRNA biosynthesis	GM--VS--HG	C00025 // C00049 // C00064 // C00065 // C00135 // C00152 // C00188 // C01005	C00025 // C00047 // C00049 // C00062 // C00064 // C00065 // C00078 // C00079 // C00082 // C00135 // C00148 // C00152 // C00183 // C00188 // C01005	HG↑
hsa00970	Aminoacyl-tRNA biosynthesis	HG--VS--LGM	C00025 // C00049 // C00064 // C00135 // C00152 // C00188	C00025 // C00047 // C00049 // C00062 // C00064 // C00065 // C00078 // C00079 // C00082 // C00135 // C00148 // C00152 // C00183 // C00188 // C01005	HG↑
hsa00970	Aminoacyl-tRNA biosynthesis	HG--VS--C	C00025 // C00049 // C00064 // C00065 // C00135 // C00152 // C00188	C00025 // C00047 // C00049 // C00062 // C00064 // C00065 // C00078 // C00079 // C00082 // C00135 // C00148 // C00152 // C00183 // C00188 // C01005	HG↑
hsa00220	Arginine biosynthesis	GM--VS--HG	C00025 // C00049 // C00064	C00025 // C00049 // C00062 // C00064 // C15532	HG↑
hsa00220	Arginine biosynthesis	HG--VS--LGM	C00025 // C00049 // C00064	C00025 // C00049 // C00062 // C00064 // C15532	HG↑
hsa00220	Arginine biosynthesis	HG--VS--C	C00025 // C00049 // C00064	C00025 // C00049 // C00062 // C00064 // C15532	HG↑
hsa00053	Ascorbate and aldarate metabolism	HG--VS--LGM	C00137$C01825$C15923 // C00191$C00333$C00558$C00618 // C00679$C03921$C04575$C20889$C20896 // C00800$C15930 // C01040$C01115$C21955 // C15924$C15926	C00029 // C00137$C01825$C15923 // C00191$C00333$C00558$C00618 // C00545$C00878$C05411$C05412 // C00679$C03921$C04575$C20889$C20896 // C00800$C15930 // C01040$C01115$C21955 // C01620 // C03064 // C04037$C05385$C14899 // C15924$C15926	LGM↑
hsa00232	Caffeine metabolism	GM--VS--HG	C01762 // C07130$C07480$C13747 // C16356$C16360 // C16361 // C16365$C21144	C01762 // C07130$C07480$C13747 // C16356$C16360 // C16361 // C16365$C21144	GM↑
hsa00232	Caffeine metabolism	HG--VS--LGM	C01762 // C07130$C07480$C13747 // C16356$C16360 // C16361	C01762 // C07130$C07480$C13747 // C16356$C16360 // C16361 // C16365$C21144	LGM↑
hsa05230	Central carbon metabolism in cancer	HG--VS--C	C00025 // C00049 // C00064 // C00065 // C00135 // C00149 // C00152	C00025 // C00031 // C00049 // C00062 // C00064 // C00065 // C00078 // C00079 // C00082 // C00085$C00092 // C00135 // C00148 // C00149 // C00152 // C00158$C00311 // C00183 // C00186 // C00354$C00665	HG↑
hsa00270	Cysteine and methionine metabolism	GM--VS--HG	C00049 // C00051 // C00065 // C00263 // C00979 // C01005 // C02291	C00019 // C00049 // C00051 // C00065 // C00170 // C00263 // C00979 // C01005 // C02291 // C03539 // C05526 // C21015	HG↑
hsa00270	Cysteine and methionine metabolism	HG--VS--LGM	C00049 // C00051 // C00263 // C00979 // C02291	C00019 // C00049 // C00051 // C00065 // C00170 // C00263 // C00979 // C01005 // C02291 // C03539 // C05526 // C21015	HG↑
hsa00471	D-Glutamine and D-glutamate metabolism	GM--VS--HG	C00025$C00217 // C00064$C00819 // C02237	C00025$C00217 // C00064$C00819 // C02237	HG↑
hsa00471	D-Glutamine and D-glutamate metabolism	HG--VS--LGM	C00025$C00217 // C00064$C00819 // C02237	C00025$C00217 // C00064$C00819 // C02237	HG↑
hsa00471	D-Glutamine and D-glutamate metabolism	HG--VS--C	C00025$C00217 // C00064$C00819 // C02237	C00025$C00217 // C00064$C00819 // C02237	HG↑
hsa00051	Fructose and mannose metabolism	HG--VS--C	C00095$C00159$C00247$C00267$C01487$C01720$C01934 // C00275$C00636$C01094$C02888$C02962$C03267$C05345$C18096 // C00392$C00794 // C01099$C01131$C02985 // C02991$C03827$C03979$C18028 // C11544 // C20781	C00095$C00159$C00247$C00267$C01487$C01720$C01934 // C00186$C00577 // C00275$C00636$C01094$C02888$C02962$C03267$C05345$C18096 // C00392$C00794 // C00644$C01096 // C00665$C05378 // C01099$C01131$C02985 // C02991$C03827$C03979$C18028 // C11544 // C20781	C↑
hsa04724	Glutamatergic synapse	GM--VS--C	C00064 // C01245	C00025 // C00064 // C01245	GM↑
hsa04724	Glutamatergic synapse	HG--VS--LGM	C00025 // C00064	C00025 // C00064 // C01245	HG↑
hsa00561	Glycerolipid metabolism	LGM--VS--C	C00093 // C05401	C00029 // C00093 // C00103 // C00184$C00577 // C05401	LGM↑
hsa00564	Glycerophospholipid metabolism	GM--VS--C	C00093$C00623 // C01210 // C03872	C00093$C00623 // C00307 // C00346 // C01210 // C01233 // C03872 // C13482	GM↑
hsa00564	Glycerophospholipid metabolism	HG--VS--C	C00093$C00623 // C00307 // C00346 // C01210 // C13482	C00093$C00623 // C00307 // C00346 // C01210 // C01233 // C03872 // C13482	HG↑
hsa00260	Glycine, serine and threonine metabolism	GM--VS--HG	C00049 // C00065$C00740 // C00188$C00263$C05519 // C01005 // C02291	C00049 // C00065$C00740 // C00078 // C00188$C00263$C05519 // C00300 // C00719 // C01005 // C02291	HG↑
hsa00340	Histidine metabolism	GM--VS--HG	C00025 // C00049 // C00135 // C16673	C00025 // C00049 // C00135 // C04437 // C16673	HG↑
hsa00340	Histidine metabolism	HG--VS--LGM	C00025 // C00049 // C00135 // C16673	C00025 // C00049 // C00135 // C04437 // C16673	HG↑
hsa00340	Histidine metabolism	HG--VS--C	C00025 // C00049 // C00135 // C16673	C00025 // C00049 // C00135 // C04437 // C16673	HG↑
hsa04911	Insulin secretion	GM--VS--HG	C00031 // C00092 // C01245	C00031 // C00092 // C01245	GM↑
hsa00030	Pentose phosphate pathway	HG--VS--LGM	C00031$C00221 // C00198$C00204 // C00257 // C00668$C01172$C05345$C06019 // C00672$C00673 // C06473	C00031$C00221 // C00198$C00204 // C00257 // C00345 // C00577 // C00668$C01172$C05345$C06019 // C00672$C00673 // C01218 // C05378 // C05382 // C06473	LGM↑
hsa00030	Pentose phosphate pathway	HG--VS--C	C00031$C00221 // C00198$C00204 // C00257 // C00668$C01172$C05345$C06019 // C00672$C00673 // C01218	C00031$C00221 // C00198$C00204 // C00257 // C00345 // C00577 // C00668$C01172$C05345$C06019 // C00672$C00673 // C01218 // C05378 // C05382 // C06473	C↑
hsa00860	Porphyrin and chlorophyll metabolism	GM--VS--HG	C00025 // C00188 // C04122 // C04778	C00025 // C00188 // C00931 // C04122 // C04778	HG↑
hsa00860	Porphyrin and chlorophyll metabolism	HG--VS--LGM	C00025 // C00188 // C04122	C00025 // C00188 // C00931 // C04122 // C04778	HG↑
hsa00860	Porphyrin and chlorophyll metabolism	HG--VS--C	C00025 // C00188 // C04122	C00025 // C00188 // C00931 // C04122 // C04778	HG↑
hsa04974	Protein digestion and absorption	GM--VS--HG	C00025 // C00049 // C00064 // C00065 // C00135 // C00152 // C00188	C00025 // C00047 // C00049 // C00062 // C00064 // C00065 // C00078 // C00079 // C00082 // C00135 // C00146 // C00148 // C00152 // C00183 // C00188 // C00463	HG↑
hsa04974	Protein digestion and absorption	HG--VS--LGM	C00025 // C00049 // C00064 // C00135 // C00152 // C00188	C00025 // C00047 // C00049 // C00062 // C00064 // C00065 // C00078 // C00079 // C00082 // C00135 // C00146 // C00148 // C00152 // C00183 // C00188 // C00463	HG↑
hsa04974	Protein digestion and absorption	HG--VS--C	C00025 // C00049 // C00064 // C00065 // C00135 // C00152 // C00188	C00025 // C00047 // C00049 // C00062 // C00064 // C00065 // C00078 // C00079 // C00082 // C00135 // C00146 // C00148 // C00152 // C00183 // C00188 // C00463	HG↑
hsa04964	Proximal tubule bicarbonate reclamation	HG--VS--C	C00025 // C00064 // C00149	C00025 // C00064 // C00149 // C00267	HG↑
hsa00230	Purine metabolism	HG--VS--LGM	C00064 // C04376 // C05516 // C05993	C00064 // C00144$C06193 // C00212$C00330 // C00294 // C00387 // C00559 // C01762 // C03373 // C04376 // C05516 // C05993 // C06196	HG↑
hsa00920	Sulfur metabolism	GM--VS--HG	C00065 // C00245 // C00263 // C00979	C00054 // C00065 // C00245 // C00263 // C00979 // C11145	HG↑
hsa00920	Sulfur metabolism	HG--VS--C	C00065 // C00245 // C00263 // C00979	C00054 // C00065 // C00245 // C00263 // C00979 // C11145	HG↑
hsa04742	Taste transduction	HG--VS--C	C00025 // C00089$C00208 // C00144 // C00149 // C00740	C00025 // C00031$C00095 // C00089$C00208 // C00144 // C00149 // C00158 // C00740 // C01245 // C02265 // C11045	HG↑
hsa00290	Valine, leucine and isoleucine biosynthesis	HG--VS--LGM	C00188 // C02631	C00183 // C00188 // C02631	HG↑
hsa00750	Vitamin B6 metabolism	GM--VS--HG	C00064 // C06056 // C11638	C00064 // C03393 // C04604 // C06056 // C11638	HG↑
hsa00750	Vitamin B6 metabolism	HG--VS--LGM	C00064 // C06056 // C11638	C00064 // C03393 // C04604 // C06056 // C11638	HG↑
hsa00750	Vitamin B6 metabolism	HG--VS--C	C00064 // C06056 // C11638	C00064 // C03393 // C04604 // C06056 // C11638	HG↑
Legend
HG High GOS
GM GOS/bMOS
LGM Low GOS/cMOS
C Control
$ Isobars

## Sheet: PCAs with QCs
S1d
		Fig.: PCA scoreplots of all samples and QCs, merged for both ionizations (pos./neg.), raw data pareto scaled; MetaboScape 5.0 (Bruker, Bremen, Germany)
Legend
HG High GOS
GM GOS/bMOS
LGM Low GOS/cMOS
C Control
QC Quality control
